# Supplementary material for: GPR21 Inhibition Increases Glucose-Uptake in HepG2 Cells
Source: Int J Mol Sci. 2021 Oct 5;22(19):10784. doi: 10.3390/ijms221910784 (PMC8509304; doi:10.3390/ijms221910784)
Supplement: Supplementary file 1 [file ijms-22-10784-s001.zip]

Archive with 1 entries (1 files):
- Figure 1Sproof.pptx
